# Supplementary material for: CRB3 and the FERM protein EPB41L4B regulate proliferation of mammary epithelial cells through the release of amphiregulin
Source: PLoS One. 2018 Nov 15;13(11):e0207470. doi: 10.1371/journal.pone.0207470 (PMC6237394; doi:10.1371/journal.pone.0207470)
Supplement: S1 File — Genes with an annotated FERM domain were analyzed for reduced AREG secretion in CRB3-expressing MCF-10A cells using the AREG ELISA. Data are the calculated AREG amounts in pg/mL. Data are representative of n = 3 experiments. (XLSX) [file pone.0207470.s005.xlsx]

## Sheet: Sheet1
SMARTpool target	AREG (pg/mL)
untransfected	602.921
control	460.007
AREG	108.353
RDX	207.387
TLN1	231.155
EPB41L2	242.083
PARD6B	515.837
TYK2	281.05
VIL2	472.575
EPB41L4B	144.447
PARD6G	190.69
JAK1	397.705
JAK2	867.131
JAK3	756.829
FARP2	855.283
EPB41L43	542.017
PTK2B	1619.54
MSN	700.793
MYO10	710.691
PTPN21	202.5
MPP5	646.426
EPB41L5	198.838
NF2	407.634
PTK2	1230.56
PTPN3	595.958
TLN2	762.404
EPB41	845.435
EPB41L4A	882.619
PTPN4	605.778
PTPN13	1096.28
PTPN14	756.712
FRMPD2	798.127
EPB41L	1025.02
PARD6A	495.617
